# Supplementary material for: Evaluation of Biofilm Formation and Prevalence of Multidrug-Resistant Strains of Staphylococcus epidermidis Isolated from Neonates with Sepsis in Southern Poland
Source: Pathogens. 2021 Jul 11;10(7):877. doi: 10.3390/pathogens10070877 (PMC8308537; doi:10.3390/pathogens10070877)
Supplement: Supplementary file 1 [file pathogens-10-00877-s001.zip]

Archive with 1 entries (1 files):
- pathogens-1241624-supplementary.xlsx
