# Supplementary material for: Evaluation of Biofilm Formation and Prevalence of Multidrug-Resistant Strains of Staphylococcus epidermidis Isolated from Neonates with Sepsis in Southern Poland
Source: Pathogens. 2021 Jul 11;10(7):877. doi: 10.3390/pathogens10070877 (PMC8308537; doi:10.3390/pathogens10070877)
Supplement: Supplementary file 1 [file pathogens-10-00877-s001.zip › pathogens-1241624-supplementary.xlsx]

## Sheet: Arkusz2
No.	Strain number	Source	Phenotypic identification (API STAPH)	Genetic identification (multiplex PCR method detecting the presence specific fragment of S. epidermidis species of 124 bp)	Resistance mechanisms and Growth Inhibition Zone (mm)										Another antibiotics/chemotherapeutics and Their Growth Inhibition Zone (mm)				E-test MIC (μg/mL) values				BIOFILM detection
					Methicillin (30 µg cefoxitin disc diffusion method)			Methicillin (PCR product of mecA gene)	Macrolides, linkosamides, streptogramines (disc diffusion method)					Macrolides, linkosamides, streptogramines (PCR product of erythromycin resistance gene)	Gentamicin		Linezolid		Teicoplanin		Vancomycin		Congo Red Agar (Freeman's Method)	Tissue Plate Method (Christensen's Method)				SD	Interpretational criteria for Christensen’s assay	icaADB gene complex
					Reading	EUCAST interpretation	Clinical interpretation		Erythromycin (15 µg )	EUCAST interpretation	Clindamycin (2 µg)	EUCAST interpretation	EUCAST interpretation		Reading	EUCAST interpretation	Reading	EUCAST interpretation	Reading	EUCAST interpretation	Reading	EUCAST interpretation		I reading	II reading	III reading	Average OD600 value4
1	K/12/8399	blood	S. epidermidis	1	6	R	MRSE1	1	6	R	6	R	cMLSB2	ermC	6	R6	27	S	12	R	3	S	1	0.87	0.82	0.83	0.84	0.03	Strong	1
2	K/12/8479	blood	S. epidermidis	1	6	R	MRSE	1	6	R	25	S	MSB3	msrA	27	S7	28	S	2	S	2	S	1	0.97	0.9	0.95	0.94	0.04	Strong	1
3	K/12/8515	blood	S. epidermidis	1	20	R	MRSE	1	22	S	25	S			6	R	28	S	0.25	S	1.5	S	1	0.73	0.67	0.7	0.7	0.03	Strong	1
4	K/12/8605	blood	S. epidermidis	1	18	R	MRSE	1	6	R	11	R	cMLSB	ermC	6	R	27	S	6	R	3	S	0	0.3	0.3	0.33	0.31	0.02	Moderate	0
5	K/12/8678 B	blood	S. epidermidis	1	14	R	MRSE	1	28	S	26	S			6	R	28	S	4	S	2	S	1	0.43	0.43	0.43	0.43	0.00	Strong	1
6	K/12/8842	blood	S. epidermidis	1	15	R	MRSE	1	6	R	6	R	cMLSB	ermC	6	R	31	S	6	R	3	S	1	0.7	0.78	0.78	0.75	0.05	Strong	1
7	K/12/8900	blood	S. epidermidis	1	20	R	MRSE	1	6	R	6	R	cMLSB	ermC	25	S	27	S	3	S	2	S	1	0.78	0.78	0.78	0.78	0.00	Strong	1
8	K/12/8907	blood	S. epidermidis	1	21	R	MRSE	1	6	R	6	R	cMLSB	ermC	26	S	26	S	3	S	2	S	1	0.87	0.8	0.9	0.86	0.05	Strong	1
9	K/12/8915	blood	S. epidermidis	1	6	R	MRSE	1	31	S	29	S			27	S	27	S	6	R	2	S	1	0.78	0.8	0.8	0.79	0.01	Strong	1
10	K/12/8985	blood	S. epidermidis	1	6	R	MRSE	1	24	S	26	S			6	R	26	S	12	R	3	S	1	0.82	0.84	0.85	0.84	0.02	Strong	1
11	K/12/9070	blood	S. epidermidis	1	6	R	MRSE	1	6	R	28	S	MSB	msrA	25	S	27	S	2	S	2	S	0	0.09	0.1	0.11	0.1	0.01	Weak	0
12	K/12/9059	blood	S. epidermidis	1	6	R	MRSE	1	6	R	14	R	cMLSB	ermC	6	R	28	S	6	R	2	S	1	0.65	0.67	0.67	0.66	0.01	Strong	1
13	K/12/9130	blood	S. epidermidis	1	6	R	MRSE	1	6	R	16	R	cMLSB	ermC	6	R	27	S	4	S	2	S	1	0.89	0.88	0.5	0.76	0.22	Strong	1
14	K/12/9183 B	blood	S. epidermidis	1	10	R	MRSE	1	6	R	6	R	cMLSB	msrA	26	S	27	S	3	S	3	S	1	0.9	0.9	0.94	0.91	0.02	Strong	1
15	K/14/963	blood	S. epidermidis	1	11	R	MRSE	1	27	S	27	S			26	S	27	S	3	S	3	S	0	0.1	0.09	0.1	0.09	0.01	Weak	0
16	K/14/1218	blood	S. epidermidis	1	10	R	MRSE	1	25	S	26	S			6	R	23	S	8	R	2	S	1	0.89	0.9	0.9	0.89	0.01	Strong	1
17	K/14/1271	blood	S. epidermidis	1	6	R	MRSE	1	6	R	6	R	cMLSB	ermC	6	R	30	S	4	S	2	S	1	0.87	0.87	0.87	0.87	0.00	Strong	1
18	K/14/1345	blood	S. epidermidis	1	33	S		0	6	R	34	S	MSB	msrA	27	S	27	S	4	S	2	S	1	0.56	0.6	0.6	0.57	0.02	Strong	1
19	K/14/1408	blood	S. epidermidis	1	6	R	MRSE	1	6	R	6	R	cMLSB	ermC	6	R	29	S	3	S	2	S	0	0.1	0.09	0.09	0.09	0.01	Weak	0
20	K/14/1414	blood	S. epidermidis	1	29	S		0	6	R	35	S	MSB	msrA	24	S	24	S	3	S	2	S	1	0.56	0.56	0.56	0.56	0.00	Strong	1
21	PB/14/5911 II	cerebro-spinal fluid	S. epidermidis	1	19	R	MRSE	1	6	R	17	R	cMLSB	ermC	6	R	28	S	2	S	2	S	1	0.6	0.6	0.7	0.63	0.06	Strong	1
22	K/14/5868	blood	S. epidermidis	1	16	R	MRSE	1	26	S	23	S			6	R	26	S	2	S	2	S	0	0.1	0.11	0.11	0.11	0.01	Weak	0
23	K/14/6550	blood	S. epidermidis	1	15	R	MRSE	1	6	R	11	R	cMLSB	ermC	6	R	28	S	2	S	2	S	1	0.78	0.77	0.76	0.77	0.01	Strong	1
24	PD/14/6599	dialysis fluid	S. epidermidis	1	34	S		0	28	S	28	S			6	R	27	S	2	S	2	S	1	0.8	0.8	0.87	0.82	0.04	Strong	1
25	K/14/6960 I	blood	S. epidermidis	1	10	R	MRSE	1	29	S	30	S			6	R	28	S	4	S	2	S	1	0.8	0.89	0.9	0.86	0.06	Strong	1
26	K/14/6960 II	blood	S. epidermidis	1	10	R	MRSE	1	6	R	6	R	cMLSB	ermC	6	R	26	S	3	S	2	S	1	0.8	0.9	0.8	0.83	0.06	Strong	1
27	K/14/7413	blood	S. epidermidis	1	35	S		0	33	S	32	S			22	S	27	S	1.5	S	2	S	1	0.9	0.91	0.92	0.91	0.01	Strong	1
28	K/14/7450	blood	S. epidermidis	1	6	R	MRSE	1	6	R	6	R	cMLSB	ermC	25	S	25	S	3	S	2	S	1	0.9	0.9	0.89	0.89	0.01	Strong	1
29	K/14/7804	blood	S. epidermidis	1	6	R	MRSE	1	22	S	23	S			12	R	28	S	3	S	2	S	1	0.91	0.91	0.91	0.91	0.00	Strong	1
30	K/14/7892	blood	S. epidermidis	1	6	R	MRSE	1	6	R	6	R	cMLSB	ermC	6	R	34	S	2	S	2	S	1	0.97	0.96	0.91	0.95	0.03	Strong	1
31	K/14/7878	blood	S. epidermidis	1	6	R	MRSE	1	6	R	13	R	cMLSB	ermC	26	S	27	S	1.5	S	2	S	1	0.92	0.93	0.95	0.93	0.02	Strong	1
32	K/14/9224	blood	S. epidermidis	1	6	R	MRSE	1	11	R	13	R	cMLSB	ermC	25	S	28	S	3	S	2	S	1	0.9	0.95	0.96	0.94	0.03	Strong	1
33	K/14/9222	blood	S. epidermidis	1	12	R	MRSE	1	28	S	30	S			6	R	26	S	12	R	4	S	0	0.1	0.1	0.1	0.1	0.00	Weak	0
34	K/14/9279	blood	S. epidermidis	1	12	R	MRSE	1	29	S	31	S			16	R	29	S	1.5	S	2	S	1	0.45	0.45	0.46	0.45	0.01	Strong	1
35	K/14/9341	blood	S. epidermidis	1	11	R	MRSE	1	6	R	10	S	cMLSB	ermC	24	S	26	S	3	S	2	S	1	0.7	0.75	0.7	0.72	0.03	Strong	1
36	K/14/9945 I	blood	S. epidermidis	1	10	R	MRSE	1	6	R	6	R	cMLSB	ermC	6	R	28	S	2	S	1.5	S	1	0.7	0.76	0.76	0.74	0.03	Strong	1
37	K/14/9945 II	blood	S. epidermidis	1	9	R	MRSE	1	11	R	12	R	cMLSB	ermC	6	R	28	S	2	S	1.5	S	1	0.8	0.87	0.87	0.85	0.04	Strong	1
38	K/15/428	blood	S. epidermidis	1	8	R	MRSE	1	6	R	6	R	cMLSB	ermC	6	R	24	S	16	R	3	S	1	0.89	0.87	0.89	0.88	0.01	Strong	1
39	K/15/534	blood	S. epidermidis	1	6	R	MRSE	1	14	R	15	R	cMLSB	ermC	6	R	26	S	4	S	3	S	1	0.89	0.87	0.88	0.88	0.01	Strong	1
40	K/15/928	blood	S. epidermidis	1	6	R	MRSE	1	11	R	8	R	cMLSB	ermC	6	R	26	S	6	R	4	S	1	0.7	0.76	0.76	0.74	0.03	Strong	1
41	K/15/955	blood	S. epidermidis	1	6	R	MRSE	1	6	R	6	R	cMLSB	ermC	6	R	27	S	6	R	2	S	1	0.98	0.98	0.98	0.98	0.00	Strong	1
42	K/15/1077	blood	S. epidermidis	1	21	R	MRSE	1	10	R	10	R	cMLSB	ermC	6	R	26	S	6	R	3	S	1	0.65	0.66	0.65	0.65	0.01	Strong	1
43	K/15/1140	blood	S. epidermidis	1	22	R	MRSE	1	15	R	12	R	cMLSB	ermC	6	R	26	S	1.5	S	2	S	1	0.65	0.65	0.66	0.65	0.01	Strong	1
44	PB/15/1394	cerebro-spinal fluid	S. epidermidis	1	32	S		0	10	R	30	R	MSB	msrA	26	S	27	S	2	S	2	S	1	0.7	0.76	0.77	0.74	0.04	Strong	1
45	K/15/1367 I	blood	S. epidermidis	1	21	R	MRSE	1	6	R	11	R	cMLSB	ermC	6	R	29	S	8	R	3	S	1	0.97	0.97	0.98	0.97	0.01	Strong	1
46	K/15/1367 II	blood	S. epidermidis	1	21	R	MRSE	1	6	R	6	R	cMLSB	ermC	6	R	27	S	0.38	S	1.5	S	1	0.64	0.63	0.64	0.64	0.01	Strong	1
47	K/15/1459 II	blood	S. epidermidis	1	19	R	MRSE	1	6	R	13	R	cMLSB	ermC	6	R	26	S	6	R	2	S	1	0.6	0.6	0.6	0.6	0.00	Strong	1
48	K/15/1623	blood	S. epidermidis	1	18	R	MRSE	1	6	R	16	R	cMLSB	ermC	6	R	27	S	3	S	2	S	1	0.7	0.71	0.72	0.71	0.01	Strong	1
49	K/15/1822	blood	S. epidermidis	1	10	R	MRSE	1	6	R	6	R	cMLSB	ermC	6	R	26	S	0.75	S	1.5	S	1	0.71	0.71	0.7	0.71	0.01	Strong	1
50	K/15/2108	blood	S. epidermidis	1	10	R	MRSE	1	6	R	28	S	MSB	msrA	6	R	27	S	6	R	1.5	S	0	0.43	0.42	0.44	0.43	0.01	Strong	0
51	K/15/2266	blood	S. epidermidis	1	11	R	MRSE	1	24	S	27	S			24	S	26	S	6	R	1.5	S	1	0.7	0.69	0.7	0.7	0.01	Strong	1
52	K/15/2878	blood	S. epidermidis	1	10	R	MRSE	1	6	R	24	S	MSB	msrA	24	S	26	S	2	S	2	S	1	0.57	0.56	0.5	0.54	0.04	Strong	1
53	K/15/3074	blood	S. epidermidis	1	37	S		0	6	R	28	S	MSB	msrA	25	S	26	S	1.5	S	2	S	1	0.67	0.67	0.63	0.66	0.02	Strong	1
54	K/15/3089	blood	S. epidermidis	1	6	R	MRSE	1	31	S	30	S			25	S	26	S	2	S	2	S	1	0.5	0.54	0.56	0.53	0.03	Strong	1
55	K/15/3223	blood	S. epidermidis	1	6	R	MRSE	1	27	S	28	S			24	S	26	S	8	R	2	S	1	0.8	0.87	0.83	0.83	0.04	Strong	1
56	K/15/3225 I	blood	S. epidermidis	1	6	R	MRSE	1	6	R	9	R	cMLSB	ermC	6	R	26	S	4	S	2	S	1	0.8	0.81	0.82	0.81	0.01	Strong	1
57	K/15/3225 II	blood	S. epidermidis	1	6	R	MRSE	1	9	R	11	R	cMLSB	ermC	6	R	26	S	0.19	S	1	S	1	0.88	0.88	0.89	0.88	0.01	Strong	1
58	K/15/3770	blood	S. epidermidis	1	6	R	MRSE	1	34	S	34	S			11	R	25	S	1.5	S	2	S	1	0.9	0.89	0.9	0.9	0.01	Strong	1
59	K/15/3937	blood	S. epidermidis	1	6	R	MRSE	1	6	R	17	R	cMLSB	ermC	12	R	30	S	3	S	2	S	1	0.9	0.9	0.9	0.9	0.00	Strong	1
60	K/15/4065	blood	S. epidermidis	1	6	R	MRSE	1	34	S	32	S			10	R	26	S	0.5	S	1.5	S	1	0.9	0.91	0.91	0.9	0.01	Strong	1
61	K/15/4654	blood	S. epidermidis	1	28	S		0	31	S	32	S			25	S	27	S	3	S	2	S	0	0.1	0.11	0.12	0.11	0.01	Weak	0
62	K/15/4754	blood	S. epidermidis	1	29	S		0	35	S	26	S			27	S	26	S	1.5	S	2	S	1	0.7	0.75	0.74	0.73	0.03	Strong	1
63	K/16/398	blood	S. epidermidis	1	6	R	MRSE	1	6	R	28	S	MSB	msrA	28	S	29	S	4	S	1	S	1	0.78	0.79	0.76	0.78	0.02	Strong	1
64	K/16/471	blood	S. epidermidis	1	6	R	MRSE	1	31	S	29	S			29	S	30	S	1.5	S	1	S	1	0.9	0.98	0.97	0.95	0.04	Strong	1
65	K/16/488	blood	S. epidermidis	1	6	R	MRSE	1	6	R	27	S	MSB	msrA	6	R	26	S	6	R	1	S	1	0.96	0.98	0.98	0.97	0.01	Strong	1
66	K/16/549	blood	S. epidermidis	1	10	R	MRSE	1	30	S	32	S			6	R	26	S	6	R	1.5	S	1	1	1	1	1	0.01	Strong	1
67	K/16/3163	blood	S. epidermidis	1	10	R	MRSE	1	6	R	12	R	cMLSB	ermC	6	R	27	S	6	R	1.5	S	0	0.09	0.1	0.1	0.09	0.01	Weak	0
68	K/16/3219	blood	S. epidermidis	1	10	R	MRSE	1	10	R	11	R	cMLSB	ermC	6	R	27	S	6	R	2	S	1	0.67	0.68	0.69	0.68	0.01	Strong	1
69	K/16/3882	blood	S. epidermidis	1	6	R	MRSE	1	6	R	6	R	cMLSB	ermC	6	R	28	S	4	S	2	S	1	0.56	0.57	0.58	0.57	0.01	Strong	1
70	K/16/3992	cerebro-spinal fluid	S. epidermidis	1	6	R	MRSE	1	6	R	6	R	cMLSB	ermC	31	S	22	S	1.5	S	1.5	S	0	0.1	0.11	0.12	0.11	0.01	Weak	0
71	K/16/4042	blood	S. epidermidis	1	6	R	MRSE	1	6	R	10	R	cMLSB	ermC	6	R	27	S	4	S	1.5	S	1	0.9	0.91	0.92	0.91	0.01	Strong	1
72	K/16/4682 I	blood	S. epidermidis	1	6	R	MRSE	1	32	S	31	S			28	S	27	S	3	S	2	S	1	0.7	0.74	0.75	0.73	0.03	Strong	1
73	K/16/4682 II	blood	S. epidermidis	1	6	R	MRSE	1	34	S	35	S			30	S	30	S	2	S	1	S	1	0.8	0.9	0.87	0.86	0.05	Strong	1
74	K/16/4702 I	blood	S. epidermidis	1	17	R	MRSE	1	36	S	34	S			6	R	26	S	3	S	1.5	S	1	0.9	0.91	0.91	0.91	0.01	Strong	1
75	K/16/4751	blood	S. epidermidis	1	18	R	MRSE	1	6	R	11	R	cMLSB	ermC	26	S	26	S	4	S	1.5	S	1	0.78	0.78	0.78	0.78	0.00	Strong	1
76	K/18/1	blood	S. epidermidis	1	20	R	MRSE	1	10	R	13	R	cMLSB	ermC	6	R	27	S	4	S	2	S	1	0.71	0.7	0.7	0.7	0.01	Strong	1
77	K/18/20 I	blood	S. epidermidis	1	23	R	MRSE	1	6	R	6	R	cMLSB	ermC	6	R	27	S	1.5	S	0.75	S	1	0.76	0.77	0.78	0.77	0.01	Strong	1
78	K/18/20 II	blood	S. epidermidis	1	22	R	MRSE	1	6	R	13	R	cMLSB	ermC	11	R	28	S	0.5	S	0.75	S	1	0.87	0.87	0.89	0.88	0.01	Strong	1
79	K/18/142	blood	S. epidermidis	1	18	R	MRSE	1	35	S	33	S			28	S	27	S	1.5	S	0.75	S	1	0.76	0.76	0.77	0.76	0.01	Strong	1
80	K/18/176 II	blood	S. epidermidis	1	38	S		0	29	S	26	S			26	S	27	S	2	S	1.5	S	0	0.1	0.13	0.14	0.12	0.02	Weak	0
81	K/18/313	blood	S. epidermidis	1	17	R	MRSE	1	27	S	29	S			26	S	26	S	3	S	2	S	0	0.21	0.22	0.21	0.21	0.01	Moderate	0
82	K/18/445	blood	S. epidermidis	1	18	R	MRSE	1	26	S	25	S			28	S	29	S	1.5	S	0.75	S	0	0.12	0.12	0.13	0.12	0.01	Weak	0
83	K/18/483	blood	S. epidermidis	1	20	R	MRSE	1	6	R	11	R	cMLSB	ermC	6	R	26	S	2	S	2	S	1	0.63	0.63	0.66	0.64	0.02	Strong	1
84	K/18/490	blood	S. epidermidis	1	21	R	MRSE	1	26	S	25	S			24	S	26	S	3	S	2	S	1	0.7	0.75	0.78	0.74	0.04	Strong	1
85	K/18/754	blood	S. epidermidis	1	10	R	MRSE	1	6	R	11	R	cMLSB	ermC	6	R	28	S	4	S	1.5	S	1	0.9	0.92	0.91	0.91	0.01	Strong	1
86	K/18/827	blood	S. epidermidis	1	27	S		0	34	S	35	S			25	S	27	S	3	S	1.5	S	1	0.91	0.91	0.92	0.91	0.01	Strong	1
87	K/18/801	blood	S. epidermidis	1	11	R	MRSE	1	37	S	32	S			23	S	27	S	4	S	1.5	S	0	0.15	0.2	0.19	0.18	0.03	Weak	0
88	K/18/875	blood	S. epidermidis	1	11	R	MRSE	1	6	R	13	R	cMLSB	ermC	10	R	28	S	0.5	S	0.5	S	1	0.81	0.82	0.83	0.82	0.01	Strong	1
89	K/18/920	blood	S. epidermidis	1	15	R	MRSE	1	6	R	11	R	cMLSB	ermC	6	R	28	S	0.5	S	1.5	S	1	0.93	0.93	0.92	0.93	0.01	Strong	1
90	K/18/969	blood	S. epidermidis	1	18	R	MRSE	1	12	R	14	R	cMLSB	ermC	10	R	28	S	8	R	1.5	S	1	0.75	0.75	0.76	0.75	0.01	Strong	1
91	K/18/984	blood	S. epidermidis	1	18	R	MRSE	1	11	R	11	R	cMLSB	ermC	6	R	27	S	1.5	S	1.5	S	1	0.85	0.86	0.86	0.86	0.01	Strong	1
92	K/18/1076	blood	S. epidermidis	1	17	R	MRSE	1	6	R	6	R	cMLSB	ermC	6	R	25	S	3	S	1.5	S	1	0.67	0.67	0.67	0.67	0.00	Strong	1
93	K/18/1305	blood	S. epidermidis	1	16	R	MRSE	1	7	R	6	R	cMLSB	ermC	27	S	28	S	2	S	1.5	S	1	0.7	0.7	0.7	0.7	0.00	Strong	1
94	K/18/1313	blood	S. epidermidis	1	16	R	MRSE	1	6	R	12	R	cMLSB	ermC	6	R	27	S	2	S	1	S	1	0.9	0.9	0.89	0.9	0.01	Strong	1
95	K/18/1473	blood	S. epidermidis	1	10	R	MRSE	1	32	S	30	S			6	R	26	S	3	S	1.5	S	1	0.7	0.71	0.71	0.71	0.01	Strong	1
96	K/18/1494	blood	S. epidermidis	1	10	R	MRSE	1	12	R	15	R	cMLSB	ermC	6	R	25	S	1.5	S	1	S	0	0.2	0.24	0.24	0.23	0.02	Moderate	0
97	K/18/1589	blood	S. epidermidis	1	10	R	MRSE	1	6	R	24	S (D-zone)	iMLSB	ermC	6	R	27	S	8	R	2	S	1	1	1	0.99	0.1	0.01	Strong	1
98	K/18/1676 II	blood	S. epidermidis	1	20	R	MRSE	1	11	R	32	S (D-zone)	iMLSB	ermC	22	S	26	S	0.75	S	0.75	S	1	0.6	0.65	0.68	0.64	0.04	Strong	1
99	K/18/1918	blood	S. epidermidis	1	21	R	MRSE	1	6	R	31	S (D-zone)	iMLSB	ermC	6	R	26	S	4	S	1.5	S	1	0.7	0.78	0.77	0.75	0.04	Strong	1
100	K/18/2276	blood	S. epidermidis	1	33	S		0	29	S	28	S			6	R	27	S	2	S	1.5	S	1	0.8	0.8	0.8	0.8	0.00	Strong	1
																					Staphylococcus epidermidis ATCC 12228		0	0.06	0.05	0.06	0.06	0.01
1MRSE – methicillin resistant Staphylococcus epidermidis
2cMLSB – macrolides, lincosamides and streptogramin B (constitutive resistance phenotype); iMLSB (inducible resistance phenotype)																								ODc5 = 0.06+3*0.01=0,09
3MSB – macrolides and streptogramin B
4OD600 - optical density
5ODc - optical density cut-off value
6R - resistant
7S- susceptibility
